# Supplementary material for: Electromechanical coupling mechanism for activation and inactivation of an HCN channel
Source: Nat Commun. 2021 May 14;12:2802. doi: 10.1038/s41467-021-23062-7 (PMC8121817; doi:10.1038/s41467-021-23062-7)
Supplement: Supplementary file 10 — Source data [file 41467_2021_23062_MOESM10_ESM.xlsx]

## Sheet: Fig 1f
S346Anap, L182H, L186H	FRET efficiency					Mean (FRET efficiency)	SEM (FRET efficiency)
no cNMP, 0 mV	0.0458967	0.0169184	0.0941195	0.109556		0.0666226	0.0214076
no cNMP, -100 mV	0.259823	0.268999	0.233532	0.238743		0.250274	0.00844135
cGMP,0 mV	0.0257572	0.0434945	0.0492995			0.039517	0.00708109
cGMP, -100 mV	0.197891	0.216974	0.257442			0.224103	0.0175567
cAMP, 0 mV	0.027704	0.0424651	0.0193731			0.0298474	0.00675167
cAMP, -100 mV	0.275705	0.242889	0.280687			0.266427	0.0118565

## Sheet: Fig 2c
		F no cys							Mean of F no cys	S.E.M of F no cys	Mean of (1- F no cys)
W355Anap	cAMP, 0 mV	0.909904	0.908334	0.924205					0.914148	0.00504922	0.0858523
	cAMP, -100 mV	0.930909	0.929795	0.91859					0.926431	0.00393374	0.0735686
	no cNMP, 0 mV	0.929862	0.9236	0.910362	0.907201				0.917756	0.0053759	0.0822437
	no cNMP, -100 mV	0.92177	0.90351	0.928199					0.917826	0.00739495	0.0821739
		F cys							Mean of F cys	S.E.M of F cys	Mean of (1- F cys)
W355Anap, L481C	cAMP, 0 mV	0.798809	0.817871	0.829256					0.815312	0.00888187	0.184688
	cAMP, -100 mV	0.591726	0.538885	0.580456					0.570356	0.016068	0.429644
	no cNMP, 0 mV	0.64408	0.673549	0.605559	0.658211	0.64412			0.645104	0.0112843	0.354896
	no cNMP, -100 mV	0.439143	0.368008	0.38096	0.382594	0.35901			0.385943	0.0139881	0.614057
W355Anap, E506C	cAMP, 0 mV	0.672118	0.716464	0.705094					0.697892	0.0132983	0.302108
	cAMP, -100 mV	0.518728	0.528728	0.560547					0.536001	0.0126078	0.463999
	no cNMP, 0 mV	0.805669	0.823786	0.834539	0.811811				0.818951	0.00641439	0.181049
	no cNMP, -100 mV	0.534643	0.519451	0.626709	0.607411				0.572053	0.0264637	0.427947

## Sheet: Fig 2d,e
		FRET Efficiency						Mean (FRET efficiency; Monte Carlo)	S.E.M (FRET efficiency; Monte Carlo)
W355Anap, L481C	cAMP, 0 mV	0.136404	0.114081	0.100707				0.117	0.0114
	cAMP, -100 mV	0.379099	0.437023	0.391496				0.4025	0.0177
	no cNMP, 0 mV	0.316467	0.283185	0.359694	0.30053	0.316422		0.3153	0.0131
	no cNMP, -100 mV	0.542885	0.619453	0.605588	0.603836	0.629068		0.6002	0.0151
W355Anap, E506C	cAMP, 0 mV	0.282598	0.231849	0.244905				0.2531	0.0156
	cAMP, -100 mV	0.458986	0.448099	0.413339				0.4401	0.0138
	no cNMP, 0 mV	0.131636	0.110553	0.0980042	0.124496			0.1161	0.00898
	no cNMP, -100 mV	0.438478	0.455213	0.336036	0.357657			0.3969	0.0296

## Sheet: Fig 3c,d
		FRET efficiency								Mean (FRET efficiency; Monte carlo)	S.E.M (Monte Carlo; FRET efficiency)
C369Anap, Y477C	cAMP, 0 mV	0.203412	0.192433	0.234862	0.203794	0.209872	0.223567	0.250267		0.2168	0.00962
	cAMP, -100 mV	0.0644607	0.105378	0.0725895	0.0986747					0.0851	0.0127
	no cNMP, 0 mV	0.105883	0.0984707	0.116842	0.0803064	0.125685	0.132503	0.105129		0.1091	0.00967
	no cNMP, -100 mV	0.125853	0.163265	0.109699	0.126205					0.131	0.0132
W355Anap, Y477C	cAMP, 0 mV	0.21073	0.194552	0.172312						0.1925	0.0118
	cAMP, -100 mV	0.321513	0.291902	0.355151						0.3228	0.0184
	no cNMP, 0 mV	0.308573	0.273334	0.25806	0.279304					0.2798	0.0111
	no cNMP, -100 mV	0.546182	0.500701	0.47564	0.638678					0.5405	0.036

## Sheet: Fig 5
		Distance in Å	Error (+) in Å	Error (-) in Å
W355Anap, L481C	Resting cAMP	21.6125	0.4522	-0.4123
	Activated	14.846	0.286	-0.286
	Resting Apo	16.6915	0.2394	-0.2394
	Inactivated	11.804	0.234	-0.234
W355Anap, E506C	Resting cAMP	17.9018	0.3325	-0.3192
	Activated	14.261	0.208	-0.221
	Resting Apo	21.6524	0.3591	-0.3458
	Inactivated	14.937	0.481	-0.468
W355Anap, Y477C	Resting cAMP	19.285	0.3192	-0.2926
	Activated	16.185	0.325	-0.325
	Resting Apo	17.3565	0.2261	-0.2128
	Inactivated	12.727	0.546	-0.546
C369Anap, Y477C	Resting cAMP	19.3905	0.2363	-0.2224
	Activated	23.7968	0.7089	-0.6255
	Resting Apo	22.6848	0.417	-0.3892
	Inactivated	21.8369	0.4865	-0.4448
